# Supplementary material for: Bacillimidazoles A−F, Imidazolium-Containing Compounds Isolated from a Marine Bacillus
Source: Mar Drugs. 2022 Jan 1;20(1):43. doi: 10.3390/md20010043 (PMC8779896; doi:10.3390/md20010043)
Supplement: Supplementary file 1 [file marinedrugs-20-00043-s001.zip]

Archive with 1 entries (1 files):
- marinedrugs-1520632-supplementary.pdf
